# Supplementary material for: Structural and functional analyses of the optic nerve and lateral geniculate nucleus in glaucoma
Source: PLoS One. 2018 Mar 23;13(3):e0194038. doi: 10.1371/journal.pone.0194038 (PMC5865716; doi:10.1371/journal.pone.0194038)
Supplement: S1 File — (XLSX) [file pone.0194038.s001.xlsx]

## Sheet: Sheet1
Patient	Diagnosis	Age	Gender	Ethnics	Eye	Cataract_Sx	TRAB_Sx	Tube_Sx	Drugs	Prostaglandin	beta-blocker	Carbonic_Anhid_ Inhibitor	Alpha_agonist	IOP	CCT	Refraction_Spheric	Refraction_Cylinder	Refraction_Axis	BCVA_LogMAR	SAP_Severity	SAP_Fovea	SAP_VFI	SAP_MD	SAP_PSD	SAP_GHT	1	2	3	4	5	6	7	8	9	10	11	12	13	14	15	16	17	18	19	20	21	22	23	24
1	1	57	1	1	1	0	0	0	2	1	1	0	0	16	485	1.5	0	0	0.09691	2	35	83	-7.96	10.94	2	0	0	1	-1	-1	-2	-3	-4	-3	-1	-6	-1	0	0	-1	-4	-4	-2	-2	-7	-2	-1	1	0
1	1	57	1	1	2	1	2	0	1	1	0	0	0	12	495	1	-1	130	0.30103	3	32	29	-25.15	12.01	2	-23	-16	-10	-3	-31	-31	-22	-15	-11	-8	-31	-32	-33	-27	-11	-15	-11	-3	-29	-31	-33	-34	-34	-4
2	1	66	1	2	1	0	0	0	1	0	1	0	0	13	466	1	0	0	0.09691	1	35	88	-5.16	5.6	2	-4	2	-9	-21	-11	-2	0	-7	-9	-13	-14	-8	-4	-1	0	-13	-12	-9	-16	-18	-6	-2	-1	1
2	1	66	1	2	2	0	0	0	1	0	1	0	0	13	467	0.75	0	0	0	2	35	85	-7.09	8.21	2	-5	-8	-5	-5	-9	-3	-5	-4	-6	-12	-17	-8	-1	0	-5	-5	-4	-4	-18	-10	-5	-4	-1	-1
3	1	53	0	1	1	0	0	0	3	1	1	0	1	15	546	2.25	-0.5	115	0.176091	2	34	72	-9.61	11.15	2	-29	-15	-10	1	-31	-32	-24	-20	-11	-9	-31	-32	-24	-14	-16	-10	-6	5	-9	-25	-33	-15	-12	-8
3	1	53	0	1	2	0	0	0	3	1	1	0	1	15	538	2.25	-0.5	120	0.176091	1	34	88	-5.56	4.99	2	-6	-8	-6	-4	-13	-6	-6	-11	-7	-3	-27	-9	-7	-8	-12	-5	-9	-1	-29	-16	-6	-7	-8	-1
4	1	69	1	1	1	0	0	0	3	1	1	0	1	10	534	1	-0.75	80	0.09691	2	34	81	-7.66	10.75	2	-4	-2	-9	-8	-15	-6	-19	-11	-4	-6	-16	-32	-28	-25	-9	-6	-6	-4	-11	-31	-33	-33	-4	-2
4	1	69	1	1	2	0	0	0	3	1	1	0	1	10	529	1.75	-1.75	90	0.176091	3	32	37	-21.91	13.51	2	-28	-18	-11	-14	-16	-26	-29	-19	-6	-5	-30	-27	-32	-33	-32	-32	-31	0	-28	-31	-33	-33	-34	-5
5	1	52	0	1	1	0	2	0	3	1	1	0	1	14	489	-1.25	-0.5	120	0.176091	2	34	73	-10.81	12.07	2	-27	-28	-13	-14	-31	-27	-22	-12	-5	-7	-31	-30	-33	-16	-9	-5	-5	-8	-29	-32	-33	-34	-23	-1
5	1	52	0	1	2	0	1	0	3	1	1	0	1	13	482	0	-0.75	90	0.09691	1	36	97	-2.99	2.2	2	-5	-7	-10	-4	-5	-9	-8	-4	-8	-3	-4	-4	-4	-4	-3	-3	-3	-3	-5	-3	-3	-3	-3	-2
6	1	68	1	3	1	0	0	0	2	1	1	0	0	18	600	4.5	-0.5	105	0.09691	1	33	99	-2.11	1.86	0	0	-3	-2	-3	-3	-4	-3	-3	-5	-8	-3	-2	-2	-2	-5	-3	-1	-1	-3	-4	-2	-2	-3	-1
6	1	68	1	3	2	0	0	0	2	1	1	0	0	18	596	4.5	-0.25	45	0.09691	2	36	83	-8.26	11.92	2	-4	-3	-3	-1	-2	0	-3	-3	-1	1	-2	-3	-1	-1	-1	-1	-1	0	-7	-4	-2	2	-2	0
7	1	73	0	3	1	1	2	1	4	1	1	1	1	18	570	0.75	-0.75	135	0.39794	2	33	87	-6.87	4.24	2	-13	-20	-28	-10	-14	-8	-7	-5	-3	-10	-17	-10	-3	-5	-6	-5	-10	-7	-19	-14	-10	-8	-8	-5
7	1	73	0	3	2	1	1	0	4	1	1	1	1	19	565	2	-1.5	90	0.176091	1	34	91	-5.2	5.39	2	-28	-28	-28	-27	-10	-6	-8	-7	-4	-9	-13	-8	-5	-5	-4	-6	-5	-3	-14	-7	-3	-5	-4	-5
8	1	64	0	2	1	0	0	0	2	1	0	1	0	15	561	3.25	-2.25	90	0.69897	3	31	44	-20.27	12.52	2	-7	-10	-2	-13	-11	-4	-6	-11	-11	-16	-11	-7	-6	-7	-16	-18	-26	-3	-17	-26	-8	-8	-7	-5
8	1	64	0	2	2	0	0	0	2	1	0	1	0	14	549	2.75	-1.25	100	0.09691	1	35	92	-4.19	3.17	2	-1	1	0	-1	-6	-7	-3	-3	-5	-7	-7	-4	-3	-3	-3	-4	0	-4	-10	-5	-6	-1	-3	-1
9	1	52	1	3	1	0	0	0	1	0	1	0	0	16	536	0.75	0	0	0	1	38	99	-0.74	1.6	0	-2	-5	0	-1	1	-1	-2	-4	1	-2	-4	-2	0	-1	0	1	-1	-1	-1	-1	0	1	1	0
9	1	52	1	3	2	0	0	0	1	0	1	0	0	16	534	0.75	0	0	0	3	35	89	-3.92	6.56	2	-4	-6	-2	-3	-5	-2	-1	-3	0	-9	-10	-8	-1	-2	-4	-5	0	4	-4	-3	-1	-3	-1	0
10	1	70	1	2	1	0	0	0	1	0	1	0	0	15	476	2.25	0	0	0.09691	1	33	96	-3.42	2.53	1	-6	-6	-12	-3	-6	-2	-7	-5	-2	-4	-7	-3	-2	-1	-4	-2	-5	-3	-11	-4	-1	-2	-1	-2
10	1	70	1	2	2	0	0	0	1	0	1	0	0	15	477	2.25	-0.5	160	0	1	35	96	-2.4	2.25	0	-11	-3	-4	-8	-4	-2	-2	-4	0	-3	-1	0	-1	0	-4	-4	-2	-7	-10	-2	-3	-2	-1	-4
11	1	63	1	1	1	0	0	0	1	0	1	0	0	13	482	1	0	0	0	1	36	91	-4.46	5.77	2	-4	-6	-4	-4	-9	-4	-3	-3	-5	2	-8	-5	-4	0	0	-1	-4	-1	-4	-5	-5	-2	-1	0
11	1	63	1	1	2	0	0	0	1	0	1	0	0	12	475	1	0	0	0	1	36	94	-1.56	3.08	2	-4	-4	-5	-1	-3	-4	-2	-5	-3	-4	0	0	-2	-2	-5	-5	-7	-5	-5	-3	-1	2	4	2
12	1	63	0	1	1	0	0	0	4	1	1	1	1	20	561	0	-1	90	0.09691	3	36	70	-13.01	12.77	2	-14	-2	-4	-9	-27	-5	-8	-8	-5	-13	-15	-6	-16	-7	-8	-3	-1	2	-24	-18	-16	-18	-4	-2
12	1	63	0	1	2	0	0	0	4	1	1	1	1	16	557	0	-1	90	0.176091	3	37	54	-16.93	12.1	2	-21	-29	-28	-14	-28	-19	-18	-29	-12	-9	-30	-32	-18	-33	-26	-28	-7	-5	-28	-31	-33	-34	-12	-1
13	1	70	0	1	1	0	0	0	2	1	1	0	0	12	505	2.25	-1	90	0.477121	3	31	45	-19.27	10.5	2	-10	-11	-24	-7	-18	-30	-20	-28	-11	-8	-30	-31	-32	-32	-20	-32	-16	-6	-28	-31	-32	-33	-34	-3
13	1	70	0	1	2	0	0	0	2	1	1	0	0	12	511	3	-0.75	90	0.176091	3	32	30	-22.67	9.45	2	-28	-22	-23	-9	-30	-30	-29	-30	-23	-7	-30	-24	-32	-32	-32	-32	-19	-9	-28	-31	-32	-33	-34	-7
14	1	60	0	3	1	0	0	0	2	1	1	0	0	16	516	1.5	0	0	0	2	35	69	-11.65	12.5	2	-29	-19	-20	-22	-24	-31	-24	-27	-10	-5	-30	-30	-33	-28	-23	-15	-14	-9	-29	-31	-33	-34	-20	-2
14	1	60	0	3	2	0	0	0	2	1	1	0	0	16	521	1.5	0	0	0	2	36	80	-7.94	7.58	2	-29	-14	-23	-14	-19	-22	-20	-19	-21	-11	-13	-10	-8	-20	-26	-23	-8	-7	-9	-10	-10	-7	-5	-5
15	1	54	1	1	1	0	0	0	2	1	1	0	0	12	557	-0.5	-0.5	90	0.09691	3	34	3	-31.04	4.02	2	-29	-29	-29	-29	-31	-31	-32	-25	-31	-30	-31	-32	-33	-33	-33	-33	-32	-29	-29	-32	-33	-34	-35	-30
15	1	54	1	1	2	0	0	0	2	1	1	0	0	11	551	0	-0.75	90	0.09691	3	33	8	-29.76	5.9	2	-29	-29	-29	-29	-31	-31	-32	-31	-31	-23	-31	-32	-33	-33	-33	-33	-32	-31	-29	-32	-33	-34	-35	-32
16	1	70	0	2	1	1	2	0	4	1	1	1	1	14	485	-0.25	-0.25	115	0.09691	1	31	91	-5.69	5.59	2	-11	-8	-10	-10	-9	-4	-5	-8	-8	-8	-5	-5	-5	-5	-5	-6	-4	-6	-3	-5	-6	-2	-3	-4
16	1	70	0	2	2	1	1	0	4	1	1	1	1	18	492	-2	-1	130	0.477121	3	30	54	-18.24	12.71	2	-26	-28	-28	-27	-30	-30	-31	-17	-16	-24	-30	-31	-32	-21	-6	-6	-9	-20	-28	-31	-30	-33	-4	-2
17	1	68	0	1	1	0	0	0	1	1	0	0	0	8	526	1.75	-0.5	100	0.176091	3	35	53	-16.59	14.55	2	-6	0	-2	0	-5	-7	-5	-5	-1	-2	-15	-16	-8	-5	-2	-2	-2	-2	-19	-22	-29	-20	-11	-33
17	1	68	0	1	2	0	0	0	1	1	0	0	0	9	521	2	-0.5	100	0.176091	3	36	29	-23.25	12.83	2	-20	-6	-7	-8	-18	-12	-13	-4	-4	-4	-30	-25	-17	-18	-19	-13	-2	-1	-28	-31	-17	-33	-34	-33
18	1	62	0	3	1	0	1	0	3	1	1	1	0	16	518	3	0	0	0.176091	1	32	88	-4.67	6.05	2	-2	-1	-4	-1	-2	0	-4	-3	0	-2	-4	-2	0	-3	-2	-4	-4	-2	-6	-3	-3	-3	-32	-2
18	1	62	0	3	2	0	1	0	3	1	1	1	0	16	522	2.75	-0.5	80	0.176091	3	33	69	-12.59	10.81	2	-5	-6	-5	-4	-5	-3	-3	-3	-3	-3	-28	-5	-5	-8	-6	-10	-6	-6	-28	-16	-16	-14	-34	-4
19	1	58	0	1	1	0	0	0	2	1	0	1	0	16	500	1.75	-0.75	90	0	2	36	78	-8.26	7.81	2	-8	-12	-3	-4	-18	-22	-20	-13	-4	-1	-17	-10	-12	-22	-8	-4	-4	-3	-14	-15	-14	-14	-11	-6
19	1	58	0	1	2	0	0	0	2	1	0	1	0	16	498	1.75	0	0	0	3	36	63	-13.57	13	2	-17	-14	-11	-3	-30	-11	-8	-8	-19	1	-18	-12	-8	-25	-18	-12	-1	1	-29	-19	-26	-13	-34	-5
20	1	68	0	1	1	0	0	0	4	1	1	1	1	14	545	-4	-1.75	105	0.09691	1	32	86	-5.44	6.72	2	-1	-2	-5	-8	-6	-4	-3	-6	-6	-9	-4	-3	-4	-5	-7	-5	-6	-3	0	-1	-4	-4	-6	-33
20	1	68	0	1	2	0	0	0	4	1	1	1	1	14	535	-3.5	-1.5	45	0.09691	1	34	91	-4.08	3.04	2	-4	-1	0	-2	-2	-2	-2	-4	-3	-4	-5	-2	-4	-4	-5	-7	-7	-6	-7	-2	-4	-3	-5	-5
21	1	71	1	1	1	0	0	0	2	0	1	1	0	14	513	-0.75	-0.5	90	0.09691	2	33	70	-11.49	12.97	2	-28	-22	-28	-27	-30	-30	-31	-30	-30	-29	-30	-31	-32	-32	-22	-30	-27	-7	-28	-31	-20	-11	-3	-3
21	1	71	1	1	2	0	0	0	2	0	1	1	0	14	505	-0.25	0	0	0.09691	2	36	86	-6.79	7.46	2	-14	-10	-9	-5	-19	-5	-18	-10	-5	-7	-21	-20	-18	-12	-4	-30	-8	-6	-17	-23	-20	-9	-4	-2
22	1	54	0	1	1	0	0	0	2	1	1	0	0	14	499	-0.75	-1.5	75	0	3	37	53	-14.47	16.12	2	-29	-29	-29	-27	-31	-31	-32	-31	-31	-30	-31	-32	-33	-33	-33	-33	-32	-1	-29	-32	-33	-34	-35	-22
22	1	54	0	1	2	0	0	0	2	1	1	0	0	13	495	-1	-1	85	0	2	35	76	-6.23	11.59	2	-3	-3	-2	-2	-6	-3	-2	-1	0	-3	-25	-13	-6	-6	-5	-2	0	1	-29	-32	-18	-24	-35	-34
23	1	67	0	2	1	0	1	0	2	1	1	0	0	16	482	0.5	-1	90	0.09691	3	33	39	-22.56	11.56	2	-12	-18	-14	-17	-19	-26	-23	-12	-7	-10	-23	-30	-33	-23	-10	-17	-7	-11	-28	-31	-33	-18	-5	-2
23	1	67	0	2	2	0	1	0	1	1	0	0	0	13	476	0.25	-0.25	85	0.30103	3	31	35	-22.34	11.39	2	-11	-16	-14	-6	-22	-21	-20	-11	-13	-6	-30	-24	-22	-18	-7	-5	-6	-8	-28	-29	-22	-21	-20	-2
24	1	62	0	1	1	0	0	0	3	1	0	1	1	17	608	2.75	-0.5	110	0.176091	3	33	25	-23.41	10.33	2	-29	-29	-28	-28	-30	-31	-31	-31	-30	-28	-30	-32	-33	-33	-33	-32	-29	-30	-28	-31	-33	-34	-34	-34
24	1	62	0	1	2	0	0	0	3	1	0	1	1	16	616	2.5	0	0	0.09691	3	31	24	-24.9	6.9	2	-29	-29	-28	-28	-30	-31	-31	-29	-30	-26	-30	-32	-33	-26	-25	-32	-24	-30	-28	-31	-33	-26	-24	-8
25	1	55	1	1	1	0	0	0	3	1	1	0	1	19	538	0.5	-0.5	95	0	1	33	95	-4.53	2.55	1	-5	-1	-5	-6	-3	-7	-3	-5	-5	-7	-3	-5	-4	-1	-4	-5	-5	-5	-12	-9	-6	-2	-2	-5
25	1	55	1	1	2	0	0	0	3	1	1	0	1	20	503	2.5	0	0	0.176091	3	21	8	-29.37	6.54	2	-29	-29	-29	-29	-31	-31	-32	-31	-31	-30	-31	-32	-33	-33	-33	-33	-32	-17	-29	-31	-33	-34	-34	-34
26	1	65	0	3	1	0	0	0	2	1	1	0	0	14	518	2.25	-0.5	110	0.09691	2	29	84	-6.6	6.96	2	-3	-5	0	-2	-5	-4	-4	-1	2	-1	-5	-3	-4	-4	-2	-2	1	0	-5	-5	-3	-3	-1	-1
26	1	65	0	3	2	0	0	0	2	1	1	0	0	16	509	2.25	0	0	0.30103	1	33	92	-5.86	2.33	3	-6	-2	-12	-5	-4	-5	-6	-6	-4	-13	-7	-5	-8	-7	-7	-5	-5	-5	-10	-6	-6	-4	-4	-7
27	1	72	0	3	1	0	0	0	3	1	1	0	1	12	466	2.25	-0.75	135	0.176091	2	33	60	-11.69	11.1	2	-16	-11	-9	-9	-8	-7	-12	-11	-9	-7	-19	-15	-32	-30	-32	-31	-5	-6	-25	-17	-25	-33	-33	-14
27	1	72	0	3	2	0	0	0	3	1	1	0	1	12	470	2	-1	170	0.176091	3	35	22	-24.31	11.01	2	-28	-28	-28	-27	-29	-30	-31	-30	-30	-29	-30	-31	-32	-32	-32	-31	-31	-26	-28	-31	-32	-33	-33	-22
28	1	55	1	1	1	0	1	0	0	0	0	0	0	16	497	0	-2.75	90	0.09691	3	33	9	-30.58	6.98	2	-29	-29	-29	-29	-31	-31	-32	-31	-31	-30	-31	-32	-33	-33	-33	-31	-32	-31	-29	-31	-33	-34	-34	-26
28	1	55	1	1	2	0	2	0	2	0	1	0	1	23	499	0.25	-2	90	0.477121	3	31	11	-30.45	5.71	2	-29	-29	-29	-29	-31	-31	-32	-31	-31	-30	-31	-32	-33	-33	-33	-33	-32	-31	-29	-31	-33	-34	-27	-20
29	1	66	0	3	1	0	0	0	2	1	1	0	0	22	529	0.75	-0.5	80	0.30103	1	31	90	-3.99	5.81	2	-7	3	2	5	-2	-1	-1	-2	-1	0	-3	-3	-5	-3	-6	-7	-6	-3	-3	-5	-3	-4	-34	-4
29	1	66	0	3	2	0	0	0	2	1	1	0	0	22	530	1.25	-0.5	90	0.09691	3	30	37	-20.65	10.61	2	-12	-6	-22	-28	-9	-31	-15	-29	-6	-8	-19	-17	-16	-10	-12	-9	-9	-8	-28	-14	-8	-13	-8	-5
30	1	56	1	1	1	0	1	0	3	1	1	0	1	18	570	0.75	-0.5	150	0.477121	3	31	1	-32.23	2	2	-29	-29	-29	-28	-27	-31	-32	-31	-31	-30	-31	-32	-33	-33	-33	-32	-32	-31	-29	-31	-33	-34	-34	-27
30	1	56	1	1	2	1	1	0	3	1	1	0	1	18	560	0	-0.5	180	0.477121	3	30	3	-31.4	3.03	2	-29	-29	-29	-28	-31	-31	-32	-31	-31	-30	-31	-32	-33	-33	-33	-32	-32	-31	-29	-31	-33	-27	-34	-27
31	1	59	0	3	1	0	1	0	3	1	1	0	1	26	499	1.25	-0.5	90	0	2	37	75	-10.87	9.54	2	-25	-29	-15	-17	-22	-31	-18	-12	-11	-10	-30	-32	-17	-20	-3	-13	-7	-6	-13	-31	-20	-11	-3	-2
31	1	59	0	3	2	0	1	0	3	1	1	0	1	18	497	1.25	-0.5	90	0	3	34	35	-24.18	12.2	2	-29	-29	-29	-28	-30	-31	-31	-31	-31	-22	-30	-32	-33	-33	-33	-32	-16	-31	-29	-31	-33	-34	-25	-1
32	1	67	1	1	1	0	0	0	3	1	1	0	1	18	567	2.75	-1.5	150	0.69897	3	19	3	-31.51	3.06	2	-28	-28	-28	-28	-30	-31	-31	-31	-30	-29	-30	-32	-33	-33	-32	-32	-31	-30	-28	-31	-33	-34	-34	-34
32	1	67	1	1	2	0	0	0	3	1	1	0	1	17	559	2.25	-1	180	0.30103	3	32	53	-17.16	11.64	2	-26	-15	-17	-14	-30	-20	-17	-20	-17	-16	-30	-32	-33	-33	-32	-24	-20	-11	-28	-31	-33	-34	-34	-34
33	1	45	1	3	1	0	1	0	0	0	0	0	0	15	524	0.25	0	0	0.176091	3	31	13	-29.84	8.65	2	-30	-30	-30	-29	-31	-32	-32	-28	-32	-23	-31	-33	-34	-34	-34	-33	-32	-14	-30	-32	-34	-35	-16	-7
33	1	45	1	3	2	0	1	0	0	0	0	0	0	10	539	0.25	-0.25	150	0.176091	3	30	56	-16.51	13.38	2	-20	-22	-30	-17	-31	-30	-32	-12	-32	-15	-31	-33	-34	-34	-34	-23	-17	-32	-30	-32	-34	-35	-35	-4
34	1	59	0	1	1	0	1	0	0	0	0	0	0	6	544	2.5	-1.25	5	0.30103	3	16	13	-26.96	9.3	2	-29	-29	-29	-28	-30	-31	-31	-31	-31	-23	-30	-32	-33	-33	-33	-32	-18	-13	-29	-31	-33	-34	-34	-34
34	1	59	0	1	2	0	1	0	0	0	0	0	0	10	541	2	-1	165	0.477121	3	19	12	-27.47	9.24	2	-29	-29	-7	-28	-30	-31	-31	-31	-31	-30	-30	-32	-33	-33	-33	-32	-31	-30	-29	-31	-33	-34	-27	-34
35	1	73	1	2	1	1	2	0	1	0	1	0	0	14	510	0	-1	180	0.09691	2	33	85	-8.24	7.31	2	-9	-7	-2	-6	-10	-7	-9	-8	-5	-7	-25	-13	-13	-8	-9	-5	-5	-6	-28	-19	-30	-30	-8	-2
35	1	73	1	2	2	1	2	0	3	1	1	1	0	13	495	-0.5	-1	145	0.544068	3	26	11	-27.52	6.23	2	-28	-28	-28	-27	-19	-30	-30	-30	-30	-29	-26	-27	-32	-32	-32	-31	-30	-23	-28	-23	-32	-33	-33	-33
36	1	62	0	1	1	0	1	0	2	0	1	1	0	10	554	0	-2	120	0.09691	3	35	66	-16.21	14.22	2	-12	-5	-3	-1	-6	-3	-8	-6	-5	-6	-4	-2	-3	-5	-4	-14	-9	-5	-2	-5	-5	-3	-3	-4
36	1	62	0	1	2	0	1	0	2	0	1	1	0	10	547	0	-3	65	0.60206	3	20	12	-28.72	6.53	2	-27	-19	-16	-17	-22	-20	-18	-13	-17	-13	-30	-32	-33	-27	-21	-25	-15	-19	-28	-31	-33	-26	-22	-27
37	1	57	0	3	1	0	0	0	2	1	1	0	0	20	526	1.5	-0.5	135	0.09691	2	34	90	-6.53	4.44	2	-10	-18	-12	-9	-14	-8	-13	-8	-7	-10	-20	-8	-9	-6	-6	-10	-10	-7	-18	-21	-10	-6	-3	-2
37	1	57	0	3	2	0	0	0	2	1	1	0	0	20	537	2.5	-0.5	90	0	2	32	90	-6.25	3.01	2	-13	-13	-14	-9	-10	-9	-9	-11	-9	-9	-6	-9	-7	-7	-7	-7	-6	-7	-10	-7	-7	-6	-5	-3
38	1	61	1	1	1	0	1	0	3	1	1	1	0	14	492	1.25	0	0	0.875061	3	4	4	-30.6	4.88	2	-17	-16	-27	-28	-27	-29	-24	-29	-24	-23	-30	-32	-33	-23	-33	-32	-31	-13	-29	-31	-33	-23	-34	-34
38	1	61	1	1	2	0	0	0	4	1	1	1	1	16	493	0.5	0	0	0.176091	3	31	14	-28.59	8.16	2	-26	-5	-24	-16	-22	-14	-19	-29	-17	-17	-24	-32	-33	-33	-33	-30	-20	-19	-29	-31	-33	-34	-34	-4
39	1	72	1	2	1	0	1	0	3	1	1	0	1	28	501	0	-1	120	0.39794	3	31	18	-26.75	6.97	2	-28	-28	-28	-27	-30	-30	-31	-30	-19	-29	-30	-31	-32	-32	-18	-26	-25	-10	-28	-31	-32	-23	-14	-8
39	1	72	1	2	2	0	1	0	0	0	0	0	0	14	503	1	-1	100	0.39794	3	31	9	-30.07	5.72	2	-28	-28	-26	-27	-30	-30	-31	-30	-30	-29	-30	-31	-32	-32	-32	-32	-31	-30	-28	-31	-32	-33	-25	-5
40	1	66	1	1	1	0	0	0	2	1	1	0	0	15	530	1.5	-0.75	90	0.09691	3	31	30	-25.49	11.14	2	-28	-29	-28	-28	-30	-31	-31	-31	-30	-23	-30	-30	-33	-33	-31	-32	-31	-10	-18	-27	-14	-13	-6	-9
40	1	66	1	1	2	0	0	0	2	1	1	0	0	12	532	1.75	-0.75	90	0.30103	3	28	11	-29.99	5.28	2	-28	-29	-28	-28	-30	-31	-31	-31	-30	-29	-30	-32	-33	-33	-33	-32	-31	-30	-28	-31	-33	-34	-24	-15
41	1	74	0	1	1	1	1	0	4	1	1	1	1	15	599	0	-0.75	90	0	2	33	81	-8.44	6.09	2	-15	-15	-18	-15	-10	-7	-11	-11	-7	-5	-9	-31	-9	-5	-9	-10	-20	-15	-18	-14	-10	-8	-4	-7
41	1	74	0	1	2	1	1	0	4	1	1	1	1	16	585	0	-1.25	110	0.09691	2	32	85	-8.1	5.13	2	-25	-21	-28	-18	-19	-16	-17	-8	-11	-13	-9	-14	-6	-5	-7	-9	-14	-15	-16	-10	-8	-10	-9	-7
42	0	71	0	2	1	0	0	0	0	0	0	0	0	14	518	2.75	-0.75	90	0	0	33	98	-2.52	1.98	0	1	-5	-1	-3	-4	-1	0	-1	-4	-4	-1	0	-2	-1	-1	-2	-1	-4	-8	-4	-4	-1	0	0
42	0	71	0	2	2	0	0	0	0	0	0	0	0	13	517	3	-1	90	0	0	34	98	-2.41	1.77	0	1	-4	-4	-4	0	0	-2	-1	-1	-2	-6	-1	0	-1	-1	-2	-4	-5	-3	-1	-2	0	-1	-4
43	0	61	1	2	1	0	0	0	0	0	0	0	0	17	562	-0.5	-0.75	75	0	0	36	100	-1	1.47	0	2	0	1	1	-3	-2	-3	-2	-1	0	-1	0	-1	-1	-2	-1	1	2	1	-4	-1	-2	-1	-1
43	0	61	1	2	2	0	0	0	0	0	0	0	0	18	553	0	-0.75	105	0	0	35	98	-0.72	1.82	0	2	1	3	-1	0	-2	-1	1	2	2	-2	-2	-2	-1	-1	-1	1	2	3	-2	-3	-1	0	0
44	0	62	1	1	1	0	0	0	0	0	0	0	0	18	537	3.25	-0.75	90	0	0	35	100	0.43	1.26	0	4	1	1	3	0	0	0	-1	2	3	0	1	0	1	2	-2	-1	1	1	0	1	-1	2	2
44	0	62	1	1	2	0	0	0	0	0	0	0	0	18	532	3	-0.25	90	0	0	35	100	-0.85	1.36	0	0	-1	-1	-3	-3	0	-2	-1	-1	1	-3	-1	-1	-2	-2	-2	-1	0	1	-2	2	-1	-2	-2
45	0	72	1	1	1	0	0	0	0	0	0	0	0	12	550	1.25	-0.75	90	0	0	37	100	0.29	1.32	0	5	1	2	-1	0	-1	0	-2	3	-1	0	-1	0	1	-1	0	0	0	0	-1	0	1	2	1
45	0	72	1	1	2	0	0	0	0	0	0	0	0	12	552	1	0	0	0	0	34	100	-0.1	1.39	0	-3	0	0	3	0	-1	2	0	1	1	0	-1	1	0	1	-2	3	1	-4	0	-1	-1	-1	0
46	0	54	1	1	1	0	0	0	0	0	0	0	0	14	543	1	0	0	0	0	36	99	-1.32	1.79	0	1	2	2	-3	0	-2	-2	-1	-6	5	-1	-3	-1	0	0	-2	0	-1	-2	-4	-3	-1	-2	-1
46	0	54	1	1	2	0	0	0	0	0	0	0	0	14	533	1	0	0	0	0	37	98	-0.02	2.48	0	1	2	3	4	9	3	1	3	2	3	2	1	-3	1	-4	-1	3	2	0	1	-2	-2	1	0
47	0	59	0	1	1	1	0	0	0	0	0	0	0	10	531	0	-0.25	50	0	0	36	100	0	1.22	0	0	0	-1	2	2	-1	2	0	0	-1	1	2	1	-1	0	0	-1	0	0	0	0	-1	-1	1
47	0	59	0	1	2	0	0	0	0	0	0	0	0	13	503	3.25	-0.5	135	0	0	37	99	0	1.61	0	-3	-5	-4	-4	1	-2	-2	-1	-1	-1	0	0	-1	-2	-2	2	0	-2	0	-1	0	1	1	1
48	0	65	1	3	1	0	0	0	0	0	0	0	0	16	517	1.25	0	0	0	0	36	100	0.86	1.27	0	-2	1	4	3	-2	0	1	0	1	-1	0	1	0	1	-1	1	-1	-1	1	0	2	1	1	2
48	0	65	1	3	2	0	0	0	0	0	0	0	0	15	519	1.75	-0.75	105	0	0	35	99	-0.06	1.17	0	1	3	-1	0	-1	0	2	0	1	1	0	0	0	0	-1	0	-1	2	0	-1	-2	-1	-1	-2
49	0	64	0	3	1	0	0	0	0	0	0	0	0	14	479	0.75	-0.5	105	0	0	34	99	-1.08	1.53	0	0	0	0	-3	2	-1	-1	-2	-1	-1	0	-1	-2	0	-1	1	-1	-6	-3	-2	-1	0	-2	-1
49	0	64	0	3	2	0	0	0	0	0	0	0	0	14	470	0.5	-0.25	90	0.09691	0	36	100	-0.95	1.37	0	1	1	0	-1	-2	-1	-1	-1	0	-2	-2	0	-2	0	-1	0	-2	-3	0	-4	-2	-2	-1	-2
50	0	57	0	1	1	0	0	0	0	0	0	0	0	14	534	3	0	0	0	0	35	100	0.38	1.4	0	0	2	4	4	0	4	1	2	2	1	-2	0	1	1	-1	1	0	-1	-3	-1	1	0	2	0
50	0	57	0	1	2	0	0	0	0	0	0	0	0	14	536	2.25	-0.5	120	0	0	35	100	0.22	1.33	0	2	0	0	1	-2	0	-1	2	2	3	1	0	-1	-1	1	1	1	1	0	0	3	0	1	0
51	0	67	0	2	1	0	0	0	0	0	0	0	0	18	498	0	-1.25	90	0	0	36	100	0.9	1.4	0	1	3	4	2	2	2	2	2	1	3	0	2	1	1	2	1	1	0	1	1	2	1	2	3
51	0	67	0	2	2	0	0	0	0	0	0	0	0	18	499	0	-1	90	0	0	36	99	0.38	1.39	0	4	3	4	1	-1	-1	1	1	3	2	-1	1	0	-1	0	1	1	1	4	1	0	1	0	2
52	0	69	0	1	1	0	0	0	0	0	0	0	0	13	530	2	-0.75	105	0	0	36	99	-0.8	2.04	0	-2	-3	0	-5	-4	0	0	-3	1	-2	-10	0	-2	0	-2	1	-1	-1	-2	-2	0	1	4	1
52	0	69	0	1	2	0	0	0	0	0	0	0	0	13	532	1.25	-0.25	100	0	0	34	99	-0.88	1.66	0	-4	-3	-1	-1	-1	-3	0	-2	1	3	2	1	0	2	0	0	-4	-3	-3	-1	1	0	0	-1
53	0	57	1	1	1	0	0	0	0	0	0	0	0	14	573	0	-1	100	0	0	37	100	0.23	1.46	0	-3	1	1	0	1	-2	1	1	-1	-1	0	-3	0	3	1	-1	-1	-1	2	-3	0	0	0	0
53	0	57	1	1	2	0	0	0	0	0	0	0	0	14	569	-0.75	-0.75	90	0	0	36	99	-0.1	1.53	0	3	2	1	2	0	0	-1	0	1	-4	1	1	-1	0	0	-3	-5	-3	1	-2	0	1	-1	-2
[truncated: 166 more columns]
